# Supplementary material for: Mechanical force promotes tissue and molecular changes in adipose tissue regeneration post-transplantation
Source: Front Cell Dev Biol. 2024 Sep 18;12:1472575. doi: 10.3389/fcell.2024.1472575 (PMC11445162; doi:10.3389/fcell.2024.1472575)
Supplement: Supplementary file 2 [file Table1.xlsx]

## Sheet: Sheet1
The two predominant enriched pathways by gene ontology analysis
	Genes=FC;
GO:0006629~lipid metabolic process	Hint2 =0.32;
	Jazf1=0.33;
	Abhd5 =0.43;
	Agpat2 =0.07;
	Bscl2 =0.41;
	Plin5 =0.12;
	Acadl =0.28;
	Nceh1 =2.60;
	Hsd17b4 =0.48;
	Cpt2 =0.20;
	Acadsb =0.39;
	Acox1 =0.33;
	Ces1d =0.05;
	Echdc2 =0.29;
	Aacs =0.15;
	Angptl8 =0.02;
	Hacd2 =0.13;
	Crat =0.38;
	Slc27a1 =0.31;
	Acp6 =0.49;
	Gpat4 =0.38;
	Pnpla8 =0.44;
	Sult1a1 =0.18;
	Ptdss2 =0.47;
	Adipor2 =0.33;
	Plin1 =0.07;
	Ddhd2 =0.24;
	Chpt1 =0.11;
	Ptges =0.34;
	Mgll =0.11;
	Mogat1 =0.05;
	Ppara =0.12;
	Echs1 =0.26;
	Acsf2 =0.16;
	Aspg =0.01;
	Acaa1b =0.15;
	Pld3 =2.36;
	Pcx =0.11;
	Pla2g16 =0.38;
	Acacb =0.12;
	Hacl1 =0.32;
	Lpl =0.28;
	Ehhadh =0.04;
	Acsm3 =0.02;
	Enpp2 =0.12;
	Lipe =0.08;
	Hmgcr =2.08;
	Pck1 =0.04;
	Acer2 =0.20;
	Gpam =0.33;
	Dgat2 =0.08;
	Ephx2 =0.08;
	Thrsp =0.03;
	Hpgds =3.02;
	Tbxas1 =2.47;
	Lpin1 =0.27;
	Agpat3 =0.34;
	Pnpla3 =0.03;
	Pnpla2 =0.10;
	Pecr =0.37;
	Hsd17b12 =0.39;
	Acsl1 =0.15;
GO:0007049~cell cycle	Cdca5 =2.85;
	Chaf1b =2.45;
	Tpx2 =2.46;
	Nusap1 =2.46;
	Lig1 =2.23;
	Prkce =0.33;
	Mastl =2.31;
	Ccnf =2.44;
	Knstrn =2.24;
	Incenp =2.05;
	Hells =2.08;
	Ercc6l =2.23;
	Cables1 =0.49;
	Racgap1 =2.34;
	Kif2c =2.09;
	Cdca8 =2.55;
	Pim3 =0.46;
	Smc2 =2.05;
	Ccnb2 =2.13;
	Mad2l1 =2.04;
	Cdkn2c =0.21;
	Cep55 =2.22;
	Txlng =0.41;
	Prc1=2.10;
	Apitd1 =2.13;
	Kif11 =2.38;
	Rgcc =0.24;
	Sycp3 =0.01;
	Foxm1 =2.09;
	Txnip =0.35;
	Bub1 =2.32;
	E2f1 =2.35;
	Ndc80 =2.38;
	Bub1b =2.51;
	E2f8 =2.72;
	Dlgap5 =2.03;
	Chaf1a =2.26;
	Mcm3 =2.05;
	Mcm2 =2.34;
	Aurkb =2.51;
	Ncaph =2.56;
	Mcm6 =2.47;
	Mcm4 =2.18;
	Mcm5 =2.33;
	Ccng2 =0.42;
	Melk =2.52;
	Ube2c =2.03;
	Nuf2 =2.38;
	Mki67 =2.65;
	Ccnb1 =2.09;
